# Supplementary material for: Reinforcement of Styrene Butadiene Rubber Employing Poly(isobornyl methacrylate) (PIBOMA) as High Tg Thermoplastic Polymer
Source: Polymers (Basel). 2021 May 17;13(10):1626. doi: 10.3390/polym13101626 (PMC8157114; doi:10.3390/polym13101626)
Supplement: Supplementary file 1 [file polymers-13-01626-s001.zip]

Archive with 1 entries (1 files):
- polymers-1217944-supplementary.pdf
